# Supplementary material for: Global exploration of the metabolic requirements of gallid alphaherpesvirus 1
Source: PLoS Pathog. 2020 Aug 24;16(8):e1008815. doi: 10.1371/journal.ppat.1008815 (PMC7470321; doi:10.1371/journal.ppat.1008815)
Supplement: S1 Table — (XLSX) [file ppat.1008815.s006.xlsx]

## Sheet: Sheet1
S1 Table. Differentially expressed genes
Criteria: (i) p-value < 0.01, (ii) q-value < 0.001, (iii) fold-change > 1.5 or < 0.667
DF-1			LMH
Up-regulated genes	Down-regulated genes		Up-regulated genes	Down-regulated genes
ENSGALG00000005638	ENSGALG00000012879	ENSGALG00000002777	ENSGALG00000027164	ENSGALG00000021262
ENSGALG00000010222	ENSGALG00000010809	ENSGALG00000002963	ENSGALG00000025721	ENSGALG00000004372
ENSGALG00000010397	ENSGALG00000001018	ENSGALG00000007246	ENSGALG00000005795	ENSGALG00000013395
ENSGALG00000010697	ENSGALG00000012387	ENSGALG00000006780	ENSGALG00000014963	ENSGALG00000005537
ENSGALG00000012252	ENSGALG00000013002	ENSGALG00000008651	ENSGALG00000026793	ENSGALG00000006217
ENSGALG00000015776	ENSGALG00000014753	ENSGALG00000003303	ENSGALG00000005261	ENSGALG00000006642
ENSGALG00000024466	ENSGALG00000017163	ENSGALG00000003337	ENSGALG00000009282	ENSGALG00000007003
ENSGALG00000026763	ENSGALG00000003010	ENSGALG00000017210	ENSGALG00000002971	ENSGALG00000010222
ENSGALG00000007920	ENSGALG00000008569	ENSGALG00000015821	ENSGALG00000002157	ENSGALG00000011673
ENSGALG00000015346	ENSGALG00000006503	ENSGALG00000001949	ENSGALG00000016851	ENSGALG00000014958
ENSGALG00000007158	ENSGALG00000006910	ENSGALG00000002308	ENSGALG00000009495	ENSGALG00000023904
ENSGALG00000014784	ENSGALG00000018512	ENSGALG00000014261	ENSGALG00000013892	ENSGALG00000028629
ENSGALG00000007669	ENSGALG00000005782	ENSGALG00000028501	ENSGALG00000017249
ENSGALG00000004070	ENSGALG00000010027	ENSGALG00000007191	ENSGALG00000003948
ENSGALG00000025818	ENSGALG00000014078	ENSGALG00000009559	ENSGALG00000013402
ENSGALG00000000642	ENSGALG00000009264	ENSGALG00000011429	ENSGALG00000026742
ENSGALG00000026928	ENSGALG00000017282	ENSGALG00000021262	ENSGALG00000001231
ENSGALG00000027905	ENSGALG00000013041	ENSGALG00000016073	ENSGALG00000006917
ENSGALG00000002540	ENSGALG00000026628	ENSGALG00000006500	ENSGALG00000027550
ENSGALG00000015943	ENSGALG00000009565	ENSGALG00000000613	ENSGALG00000015681
ENSGALG00000017105	ENSGALG00000006350	ENSGALG00000005057	ENSGALG00000008121
ENSGALG00000001730	ENSGALG00000012782	ENSGALG00000011798	ENSGALG00000014042
ENSGALG00000015311	ENSGALG00000009065	ENSGALG00000008818
ENSGALG00000027774	ENSGALG00000004143	ENSGALG00000001162
ENSGALG00000002941	ENSGALG00000010238	ENSGALG00000006343
ENSGALG00000001773	ENSGALG00000012388	ENSGALG00000013177
ENSGALG00000013971	ENSGALG00000002664	ENSGALG00000016582
ENSGALG00000002909	ENSGALG00000001652	ENSGALG00000010435
ENSGALG00000010129	ENSGALG00000014897	ENSGALG00000003323
ENSGALG00000005035	ENSGALG00000008409	ENSGALG00000002139
ENSGALG00000003628	ENSGALG00000009385	ENSGALG00000006753
ENSGALG00000006670	ENSGALG00000008812	ENSGALG00000013067
ENSGALG00000016614	ENSGALG00000012209	ENSGALG00000003534
ENSGALG00000012454	ENSGALG00000014526	ENSGALG00000012208
ENSGALG00000005028	ENSGALG00000014570	ENSGALG00000012866
ENSGALG00000002227	ENSGALG00000000486	ENSGALG00000015215
ENSGALG00000015472	ENSGALG00000003584	ENSGALG00000009879
ENSGALG00000004029	ENSGALG00000010441	ENSGALG00000014036
ENSGALG00000006357	ENSGALG00000000726	ENSGALG00000006300
ENSGALG00000012361	ENSGALG00000015355	ENSGALG00000001963
ENSGALG00000010084	ENSGALG00000001051	ENSGALG00000000291
ENSGALG00000008537	ENSGALG00000010026	ENSGALG00000027887
ENSGALG00000006047	ENSGALG00000009975	ENSGALG00000012113
ENSGALG00000015358	ENSGALG00000011661	ENSGALG00000010725
ENSGALG00000010478	ENSGALG00000004905	ENSGALG00000010244
ENSGALG00000014343	ENSGALG00000004683	ENSGALG00000005070
ENSGALG00000012979	ENSGALG00000008457	ENSGALG00000006344
ENSGALG00000009390	ENSGALG00000007768	ENSGALG00000008738
ENSGALG00000015446	ENSGALG00000010674	ENSGALG00000004509
ENSGALG00000005042	ENSGALG00000016424	ENSGALG00000009173
ENSGALG00000026254	ENSGALG00000026517	ENSGALG00000009082
ENSGALG00000011649	ENSGALG00000004899	ENSGALG00000012589
ENSGALG00000008946	ENSGALG00000000860	ENSGALG00000003522
ENSGALG00000028383	ENSGALG00000019514	ENSGALG00000008346
ENSGALG00000026742	ENSGALG00000017042	ENSGALG00000000887
ENSGALG00000015749	ENSGALG00000004174	ENSGALG00000001191
ENSGALG00000005516	ENSGALG00000016546	ENSGALG00000001882
ENSGALG00000003578	ENSGALG00000008858	ENSGALG00000002108
ENSGALG00000005425	ENSGALG00000014644	ENSGALG00000008428
ENSGALG00000013239	ENSGALG00000012759	ENSGALG00000015336
ENSGALG00000002781	ENSGALG00000008015	ENSGALG00000024285
ENSGALG00000003817	ENSGALG00000013257
ENSGALG00000008661	ENSGALG00000003153
ENSGALG00000012304	ENSGALG00000003727
ENSGALG00000014079	ENSGALG00000014366
ENSGALG00000021104	ENSGALG00000004687
