# Supplementary material for: Global exploration of the metabolic requirements of gallid alphaherpesvirus 1
Source: PLoS Pathog. 2020 Aug 24;16(8):e1008815. doi: 10.1371/journal.ppat.1008815 (PMC7470321; doi:10.1371/journal.ppat.1008815)
Supplement: S2 Table — (XLSX) [file ppat.1008815.s007.xlsx]

## Sheet: Sheet1
S2 Table. Metabolome data presented in figure 4 and S1-3 Figures (Log2 fold change)
	DF-1 (ILTV/Control)			LMH (ILTV/Control)			LMH/DF-1
Metabolite	3 hpi	9 hpi	24 hpi	3 hpi	9 hpi	24 hpi	basal level
Glucose	1.45143	1.86538	0.965355	-0.530009	-0.422749	-1.35842	0.502561
Hexose-P	2.07705	0.133465	0.0942403	-0.330663	0.0737257	0.817777	1.33969
FBP	0.90372	0.227472	0.00512383	-0.406106	-0.8625	2.02989	2.05609
DHAP	0.583164	0.360407	1.39093	-0.613644	0.0920868	1.29095	-0.0104404
GAP	0.448557	-0.0727239	1.0361	-1.26045	-0.0891928	0.0247637	0.258413
3PG	1.34933	0.379869	0.511233	-0.0567964	-0.05826	-0.249331	-2.97549
PEP	1.39634	0.473767	0.217983	-0.0704019	0.0204094	0.0564745	-1.31199
Pyruvate	0.125257	-0.153273	-0.723875	-0.0970083	-0.274159	1.07718	1.42548
Alanine	0.938222	0.344943	0.412575	-0.844585	-0.149199	0.872804	0.869378
Lactate	0.162058	0.0214532	0.0597914	0.0189657	-0.241045	0.130063	-0.515178
Acetyl-CoA	2.8571	0.845761	-0.171383	-0.128755	-0.381784	0.526566	4.01472
Citrate/Isocitrate	0.207128	0.322212	0.0336829	0.364053	0.0370498	1.1285	5.16858
Cis-aconitate	0.727577	0.0769698	0.0872345	0.26276	0.0956161	0.959832	2.46142
Oxalosuccinate	0.0329669	-0.290965	0.0570316	0.149571	-0.277231	0.203855	-0.88475
2-oxoglutarate	0.0127269	0.460982	0.164569	-0.378281	-0.190793	0.0779201	-0.0937683
Succinyl-CoA	0.819576	-0.888267	-4.27842	-2.30567	0.707971	-0.0155237	4.36222
Succinate	0.350031	0.569011	0.0865448	-0.373265	-0.710476	0.845149	1.57768
Fumarate	1.14575	-0.2019	-0.379611	-0.359512	-0.686147	0.371832	3.92614
Malate	0.876606	-0.000322149	0.0394728	-0.518832	-0.415608	0.405773	2.49367
Oxaloacetate	1.64177	0.4453	0.173476	-1.03213	0.235616	-0.470363	-1.43353
Aspartate	1.45595	0.102589	-0.267635	-1.06956	-0.608795	0.0072135	1.05911
NAD+	-0.704672	-0.358848	-0.754543	-0.473693	-0.256322	0.26586	2.07467
NADH	-0.488468	-0.715998	-0.280374	0.542453	0.163188	0.792483	1.97727
GDP	0.454732	0.783693	0.61672	0.226491	-0.361271	0.682048	2.57255
GTP	1.36233	0.589734	-3.25467	-4.02122	-0.767098	-0.98275	-2.53795
FAD	-0.0471089	-1.15424	-1.45188	0.135127	-0.591828	0.169575	1.65877
FADH2	0.00556399	-1.45355	-2.42623	0.152045	-0.300076	0.586525	1.43432
Glutamate	1.4348	-0.174873	-0.478152	0.043546	0.350781	0.473258	2.34013
Glutamine	1.62378	0.111004	0.00693964	-0.45309	0.390031	1.49633	4.25168
Carbamoyl-P	1.43141	0.568089	-0.647265	-0.206707	-1.12368	0.826837	0.373156
Carbamoyl-Asp	0.686886	0.189718	0.677911	-0.874238	-0.226295	0.0657039	0.347452
Orotate	0.14347	-0.104667	-0.31596	0.12781	-0.185277	-0.23093	-0.535307
UMP	1.70458	0.243931	-0.0671435	-0.166534	0.113726	0.742272	4.07681
UDP	0.862335	-0.293171	-0.242584	-0.114313	0.441329	0.369274	3.20148
UTP	2.29767	-0.0918611	0.807879	0.54975	0.272155	0.36767	3.055
CTP	-0.709192	-0.200153	-0.091781	-0.823875	-0.566059	-0.415101	0.763023
dCTP	2.02542	0.38507	0.203802	-1.10148	-0.242081	1.24129	4.83875
dUTP	2.14433	0.525271	0.574164	-0.8233	0.0675414	0.900878	5.72585
6-Phosphogluconate	1.31397	0.719516	-0.527071	-0.492387	-0.978592	-0.47855	1.08166
Erythrose-4-P	0.736112	0.561322	0.541334	-1.46321	-0.373524	1.23022	0.115292
Sedoheptulose-7-P	0.869767	-0.59665	-0.492152	1.10279	2.51521	0.434227	4.98662
Pentose-P	-0.248138	-0.312347	-0.223272	-0.332958	-0.0013745	-0.173316	0.752002
NADP+	0.604106	0.39481	0.287983	0.0666226	-0.160894	0.764883	3.67717
NADPH	-0.214426	0.244762	-0.956992	0.216506	0.324507	0.287586	1.24602
PRA	0.157888	0.779392	0.357815	-0.64688	-0.19631	0.136279	1.44801
IMP	0.251469	-0.224748	0.00435556	-0.241384	-0.219612	0.787794	5.33246
GMP	0.508864	0.0857291	0.184902	-0.121408	0.288562	0.352496	2.0382
AMP	0.123787	0.615177	0.370068	-0.164163	-0.438883	0.513966	2.20153
ATP/dGTP	0.705324	-0.768011	-0.223578	1.12557	1.85569	1.20368	3.00243
dATP	0.0464839	0.177965	1.88011	-0.760172	-0.542498	0.845514	1.74179
Acyl-CoA	0.577909	0.308018	0.128625	-0.126073	-0.594981	0.459317	3.49389
Glycerol-3-P	0.107869	0.087593	0.6605	0.294909	0.680618	0.602889	1.83492
